# Supplementary material for: Apolipoproteine and KLOTHO Gene Variants Do Not Affect the Penetrance of Fragile X-Associated Tremor/Ataxia Syndrome
Source: Int J Mol Sci. 2024 Jul 25;25(15):8103. doi: 10.3390/ijms25158103 (PMC11312271; doi:10.3390/ijms25158103)
Supplement: Supplementary file 1 [file ijms-25-08103-s001.zip]

Archive with 1 entries (1 files):
- Figures S1-S4 Supplementary_Winarni et al.pdf
